# Supplementary material for: A Genome-Wide Association Study Reveals QTLs and Candidate Genes Associated with the Carotenoid Content in the Flesh of Cucurbita pepo L. Fruit
Source: Antioxidants (Basel). 2025 Sep 5;14(9):1090. doi: 10.3390/antiox14091090 (PMC12466424; doi:10.3390/antiox14091090)
Supplement: Supplementary file 1 [file antioxidants-14-01090-s001.zip]

Archive with 5 entries (5 files):
- Figure S1.pptx
- Table S1.xlsx
- Table S2.xlsx
- Table S3.xlsx
- Table S4.xlsx
