# Supplementary material for: A Genome-Wide Association Study Reveals QTLs and Candidate Genes Associated with the Carotenoid Content in the Flesh of Cucurbita pepo L. Fruit
Source: Antioxidants (Basel). 2025 Sep 5;14(9):1090. doi: 10.3390/antiox14091090 (PMC12466424; doi:10.3390/antiox14091090)
Supplement: Supplementary file 1 [file antioxidants-14-01090-s001.zip › Table S1.xlsx]

## Sheet: Table S1. Accesions and traits
Table S1. Geopraphical distribution and fruit color and carotenoid content of the panel of accessions used in the GWAS.
Accesion	Lutein	Zeaxanthin	α-carotene	β-carotene	Flesh color	Origin	Region
PI_171631	7.72	1.70048	1.92581	9.48551	Yellow	Turkey	Europe
PI_171633	3.71	1.89276	2.37439	21.1184	Yellow	Turkey	Europe
PI_172858	208.9	6.47458	4.69969	65.8142	Orange	Turkey	Europe
PI_172860	15.1554	3.47564	3.67619	35.2832	Yellow	Turkey	Europe
PI_172861	20.5501	1.95042	2.24882	14.7465	Yellow	Turkey	Europe
PI_172863	12.62	1.97439	5.28875	38.305	Cream	Turkey	Europe
PI_172866	15.6079	1.55037	1.49628	8.9523	Yellow	Turkey	Europe
PI_172873	32.0771	4.72919	6.92545	69.3644	Orange	Turkey	Europe
PI_172874	16.61	1.93128	2.39195	21.5015	Cream	Turkey	Europe
PI_172875	82.5	5.2975	3.97065	88.7182	Orange	Turkey	Europe
PI_173680	26.64	2.41139	3.17014	31.1483	Yellow	Turkey	Europe
PI_173685	53.8665	2.93867	6.39104	51.5441	White	Turkey	Europe
PI_174178	17.59	1.55785	2.51797	22.9981	Yellow	Turkey	Europe
PI_174182	21.5831	1.28987	1.61953	10.1653	Yellow	Turkey	Europe
PI_181757	15.5389	1.05079	1.10257	4.507	Yellow	Syria	Arab States
PI_181764	18.7032	0.624799	1.37676	9.06826	Cream	Lebanon	Arab States
PI_181912	19.3979	1.5278	2.00235	14.3728	Yellow	Syria	Arab States
PI_181944	12.1142	1.93146	2.12757	15.2776	Yellow	Syria	Arab States
PI_182198	28.711	1.89942	1.29267	7.07664	Yellow	Turkey	Europe
PI_182199	6.91	0.308163	0.917722	3.34146	Cream	Turkey	Europe
PI_182202	62.7999	3.22686	5.14802	39.7202	Yellow	Turkey	Europe
PI_185033	33.4554	1.40016	1.28263	7.12196	Orange	Turkey	Europe
PI_192941	7.13	0.0574698	0.872138	3.18134	Yellow	China	Asia
PI_193502	613.58	34.56	13.32	164.38	Orange	Ethiopia	Africa
PI_199015	164.48	8.3908	8.64912	158.953	Yellow	Turkey	Europe
PI_204697	15.81	1.53934	3.27639	29.0486	Yellow	Turkey	Europe
PI_206956	3.99	0.0241039	0.670231	1.13328	Cream	Turkey	Europe
PI_206957	6.42	1.8877	1.4335	7.61652	Cream	Turkey	Europe
PI_209783	9.4937	2.14269	1.02612	4.14273	Yellow	Germany	Europe
PI_212003	215.43	10.4967	9.47557	200.99	Cream	Iran	Asia
PI_212004	32.6741	1.5561	1.95641	9.22912	Yellow	Iran	Asia
PI_212006	8.44	1.21157	1.19509	7.66208	Yellow	Iran	Asia
PI_212008	14.001	0.556603	1.50532	9.88111	Yellow	Iran	Asia
PI_212012	1.95	0	0.579936	0.375847	Yellow	Iran	Asia
PI_212013	2.18	0.568008	0.846489	3.30496	Yellow	Iran	Asia
PI_212014	16.4804	0.877474	1.263	8.55281	Yellow	Iran	Asia
PI_216032	2.61	0	0.646847	1.71733	Yellow	India	Asia
PI_222247	10.1069	0	1.16992	7.91739	Yellow	Iran	Asia
PI_222786	5.39	0.196937	0.709948	1.8834	Yellow	Iran	Asia
PI_223352	8.89	0.433391	2.57636	29.7444	Cream	Iran	Asia
PI_230181	31.058	0	0	70.2317	Orange	Turkey	Europe
PI_232072	32.9682	2.18023	2.26299	13.1382	Orange	South Africa	Africa
PI_234252	28.9	1.99011	2.63879	21.4197	Cream	Argentine	South/Latin America
PI_234614	25.2824	1.88876	2.5714	14.626	Orange	South Africa	Africa
PI_234616	94.0054	6.52623	8.91427	33.7486	Cream	South Africa	Africa
PI_234618	37.17	1.50962	2.57239	64.5673	Yellow	Australia	Australia
PI_251791	22.0573	1.60497	1.49514	7.4	Cream	Unknown	NA
PI_256064	10.7187	1.77694	3.18541	28.1986	Orange	Afghanistan	Asia
PI_261610	79.9497	4.77809	3.93614	30.4771	Yellow	Spain	Europe
PI_261780	33.04	0.721024	4.68921	77.1429	Yellow	France	Europe
PI_265560	42.99	1.4456	2.01492	17.104	Yellow	Afghanistan	Asia
PI_267660	46.3012	2.81526	4.51961	35.8026	Yellow	United States	North America
PI_267663	182.721	8.29394	10.0448	66.7548	Cream	United States	North America
PI_267664	137.11	4.90457	3.28473	25.2219	Orange	United States	North America
PI_267755	27.4811	1.72297	3.09435	19.6695	Cream	United Kingdom	Europe
PI_267757	29.99	0.346904	2.75375	93.882	Orange	United States	North America
PI_267758	13.4766	0.26315	1.17259	4.55142	Yellow	Turkey	Europe
PI_267759	15.7461	1.32902	2.48253	4.3556	Yellow	Turkey	Europe
PI_268381	37.7	3.04164	3.32833	42.0152	Yellow	Afghanistan	Asia
PI_269483	10.5051	0.500249	1.27014	4.4587	Yellow	Pakistan	Asia
PI_274336	241.17	8.96325	4.89658	101.009	Orange	Guatemala	South/Latin America
PI_274787	7.44	0.670684	1.24393	9.23242	Cream	India	Asia
PI_282486	93.12	5.78984	13.8627	182.963	Orange	United States	North America
PI_282487	278.64	22.2931	8.34179	84.7738	Orange	United States	North America
PI_288241	96.74	2.96779	4.14499	87.964	Yellow	Egypt	Africa
PI_291254	13.7522	0.892773	1.31581	9.71268	Yellow	China	Asia
PI_292014	90.71	4.48068	1.92281	26.1356	Yellow	Israel	Europe
PI_293433	7.7	0.985395	1.33672	1.63904	Cream	Lebanon	Arab States
PI_299574	69.78	3.76557	1.78555	11.1244	Orange	South Africa	Africa
PI_302418	1034.72	29.3378	22.2066	210.312	Orange	United States	North America
PI_304061	104.565	2.97119	4.96127	45.6803	Yellow	Pakistan	Asia
PI_314806	5.56	0.27	0.63	0.65	White	Netherlands	Europe
PI_318826	201.689	9.82733	2.25334	14.187	Yellow	Mexico	South/Latin America
PI_344354	21.0272	1.22182	1.52781	8.32821	Yellow	Turkey	Europe
PI_344358	16.4363	2.14118	1.98661	15.3921	Yellow	Turkey	Europe
PI_344359	12.9938	0.741024	0.968551	5.16402	White	Turkey	Europe
PI_355054	18.5737	1.14802	1.34878	8.32606	Yellow	Iran	Asia
PI_357892	92.21	5.57018	2.16279	27.6365	Orange	Macedonia	Europe
PI_357893	23.2151	1.65107	2.00777	13.6073	Orange	Macedonia	Europe
PI_357931	126.802	7.20398	3.25531	29.1614	Orange	Macedonia	Europe
PI_357933	18.0952	3.10574	3.08638	28.6239	Orange	Macedonia	Europe
PI_357937	317.79	13.422	13.5932	156.609	Orange	Macedonia	Europe
PI_357940	146.105	7.82677	8.12512	86.4637	Orange	Macedonia	Europe
PI_357949	67.9556	2.72275	3.67653	34.4416	Yellow	Macedonia	Europe
PI_357952	59.1718	2.08427	2.38494	23.4449	Orange	Macedonia	Europe
PI_357953	407.775	9.79137	12.1223	163.473	Orange	Macedonia	Europe
PI_357954	167.081	5.15384	11.2945	120.335	Cream	Macedonia	Europe
PI_357956	121.823	6.61939	4.91381	68.6685	Orange	Macedonia	Europe
PI_357957	513.37	16.8758	11.4083	162.191	Orange	Macedonia	Europe
PI_357960	24.0216	1.08344	1.70189	11.3248	Yellow	Macedonia	Europe
PI_357963	416.13	16.9413	12.2516	88.9182	Orange	Macedonia	Europe
PI_357966	414.752	13.3109	10.0808	105.765	Yellow	Macedonia	Europe
PI_357968	7.58	0.821565	1.00283	2.90946	Yellow	Macedonia	Europe
PI_357973	8.81626	1.0825	2.1513	20.437	Orange	Macedonia	Europe
PI_364240	262.57	6.68663	3.71107	147.078	Orange	Russian Federation	Europe
PI_368586	70.7213	2.89084	3.60861	21.1854	White	Macedonia	Europe
PI_368588	8.9191	0.864213	1.85248	12.7129	Orange	Macedonia	Europe
PI_368595	137.275	5.4762	1.46724	24.6992	Orange	Macedonia	Europe
PI_368596	171.72	5.55829	3.31315	38.2565	Orange	Macedonia	Europe
PI_368598	135.153	3.22598	3.62992	40.2396	Orange	Macedonia	Europe
PI_368600	64.4994	4.74588	6.16603	60.4466	Orange	Macedonia	Europe
PI_368601	139.788	6.37699	6.22856	76.7432	White	Macedonia	Europe
PI_368611	4.07	0.00818754	0.862223	1.98246	White	Macedonia	Europe
PI_368614	990.205	25.1444	8.15644	94.6466	Orange	Macedonia	Europe
PI_368615	138.4	5.98528	8.58848	132.365	Orange	Macedonia	Europe
PI_370463	282.25	9.99104	6.88775	146.489	Orange	Macedonia	Europe
PI_370467	722.95	13.8013	14.8813	107.189	Orange	Macedonia	Europe
PI_379302	10.766	0.67493	0.953065	3.71975	Yellow	Macedonia	Europe
PI_379307	14.9892	1.18665	1.51244	9.05672	Cream	Serbia	Europe
PI_379309	471.1	11.7245	13.6734	192.332	Orange	Macedonia	Europe
PI_379314	40.7493	2.29954	2.57842	11.4664	Yellow	Macedonia	Europe
PI_379315	31.3081	2.10046	2.1677	14.2795	Yellow	Macedonia	Europe
PI_379316	15.4765	1.45746	1.66058	7.7978	Cream	Macedonia	Europe
PI_379317	10.14	0.399439	2.47733	20.242	Yellow	Macedonia	Europe
PI_379323	75.4758	2.22156	4.23824	55.1668	Orange	Macedonia	Europe
PI_379324	64.1287	1.99054	3.28108	38.1905	Cream	Macedonia	Europe
PI_381323	8.77	0.617213	1.12772	4.68631	Cream	Japan	Asia
PI_406678	92.3276	2.84806	1.40566	12.6871	Orange	Turkey	Europe
PI_418966	68.479	2.68495	2.71647	18.5999	Orange	China	Asia
PI_420328	474.17	11.9207	11.7318	172.401	Orange	Turkey	Europe
PI_420332	461.6	12.9512	14.0457	304.127	Orange	Turkey	Europe
PI_427095	152.257	5.03095	7.9087	17.4723	Orange	China	Asia
PI_431582	41.8797	3.24562	4.87952	38.3806	Yellow	India	Asia
PI_438699	45.9529	1.89285	4.38027	63.4948	Cream	Mexico	South/Latin America
PI_438700	38.2642	0.829701	5.30946	114.917	Cream	Mexico	South/Latin America
PI_438711	185.122	5.72357	3.60331	56.3253	Cream	Mexico	South/Latin America
PI_442260	12.23	1.19053	1.25983	9.92732	Cream	Mexico	South/Latin America
PI_442304	128.924	5.02833	6.31466	98.5558	Orange	Mexico	South/Latin America
PI_442305	9.92379	0.13588	1.16888	5.93593	Orange	Mexico	South/Latin America
PI_442317	33.3074	1.2282	2.70896	17.449	Cream	Mexico	South/Latin America
PI_442318	73.9278	3.65117	3.70018	58.0019	Cream	Mexico	South/Latin America
PI_442320	38.6	2.61125	3.25054	36.1017	Orange	Mexico	South/Latin America
PI_442321	35.2851	2.90986	3.94166	38.5571	Orange	Mexico	South/Latin America
PI_442791	49.3397	2.69552	3.89609	42.0497	Orange	South Africa	Africa
PI_442792	247.49	10.1338	6.8242	67.1146	Orange	South Africa	Africa
PI_451853	281.21	9.86083	5.53538	74.529	Orange	Guatemala	South/Latin America
PI_458730	130.31	5.42223	7.93625	72.3645	Yellow	Argentina	South/Latin America
PI_482590	162.305	7.52576	3.23284	24.2657	Orange	Zimbabwe	Africa
PI_482593	87.2172	6.01862	4.48049	57.4417	Yellow	Zimbabwe	Africa
PI_490274	156.51	5.82186	8.66279	103.722	Yellow	United Kingdom	Europe
PI_490275	49.99	3.03462	4.35996	50.6987	Orange	United Kingdom	Europe
PI_490278	25.6818	1.7864	2.99871	41.3843	Orange	United States	North America
PI_491201	141.08	4.24675	8.74357	154.204	Cream	Greece	Europe
PI_507882	29.5045	1.8126	2.6883	24.3245	Cream	Hungary	Europe
PI_507886	14.0848	0	0.99815	5.09921	White	Hungary	Europe
PI_508465	58.6421	2.7209	2.48597	11.7926	Yellow	"Korea	Asia
PI_508468	58.6029	3.04683	1.14069	8.45728	Yellow	"Korea	Asia
PI_511970	187.843	8.16384	7.26653	102.813	Cream	Mexico	South/Latin America
PI_511983	357.47	10.8444	6.91499	152.173	Orange	Mexico	South/Latin America
PI_512189	249.79	8.257	6.75007	71.1456	Orange	Mexico	South/Latin America
PI_512662	155.635	8.93657	6.59313	53.0756	Yellow	Spain	Europe
PI_512665	20.3441	1.77957	1.82938	15.834	Yellow	Spain	Europe
PI_512701	75.72	3.57492	3.14063	20.6758	Yellow	Spain	Europe
PI_512709	40.1364	2.00879	1.95137	11.5111	Cream	Spain	Europe
PI_512710	172.931	7.39457	3.40057	24.2753	Yellow	Spain	Europe
PI_512744	31.6834	2.02957	1.93458	13.771	Cream	Spain	Europe
PI_512752	45.11	2.26867	3.38379	39.899	Cream	Spain	Europe
PI_512754	11.1427	0.266624	0.944026	4.8199	Yellow	Spain	Europe
PI_512755	18.3255	1.72675	1.52222	8.86006	Yellow	Spain	Europe
PI_512776	54.0818	2.25333	2.21045	18.4262	Yellow	Spain	Europe
PI_512780	28.8	2.05647	3.85313	46.3387	Orange	Spain	Europe
PI_512785	351.507	11.7944	7.45316	100.619	Yellow	Spain	Europe
PI_512789	14.1611	0	1.21393	6.83281	Cream	Spain	Europe
PI_512793	149.371	5.20424	3.10369	26.3025	Yellow	Spain	Europe
PI_512794	170.91	5.91052	3.27964	45.0669	Cream	Spain	Europe
PI_512796	23.5631	2.45647	0.985683	6.29881	Yellow	Spain	Europe
PI_512799	14.1461	0.468631	0.9399	4.27752	Yellow	Spain	Europe
PI_512801	5.01	0	0.90997	1.38194	Yellow	Spain	Europe
PI_512802	51.8221	1.31312	1.07974	8.58606	Yellow	Spain	Europe
PI_512803	7.24	1.85841	1.26417	4.97198	Cream	Spain	Europe
PI_512804	33.973	1.55435	1.91065	13.2026	Yellow	Spain	Europe
PI_512806	217.17	9.94672	3.78235	55.7935	Orange	Spain	Europe
PI_512807	27.0919	1.17161	2.75276	30.6621	Orange	Spain	Europe
PI_512810	23.2254	4.02942	2.68532	26.919	Yellow	Spain	Europe
PI_512812	17.8352	1.67295	1.70232	14.188	Yellow	Spain	Europe
PI_512817	5	0.068261	0.59077	0.2525	Yellow	Spain	Europe
PI_512826	5.87	0	1.47227	10.0701	Yellow	Spain	Europe
PI_512834	97.01	4.04141	3.22102	43.6298	Yellow	Spain	Europe
PI_512837	6.04	0.53185	1.03767	6.86601	Cream	Spain	Europe
PI_512840	28.251	1.47501	2.06619	16.0049	Cream	Spain	Europe
PI_512857	34.52	1.37295	1.38267	11.0041	Orange	Spain	Europe
PI_512859	5.81	0.131297	0.61947	1.05926	Cream	Spain	Europe
PI_512861	110.571	5.11757	3.47561	41.1942	Orange	Spain	Europe
PI_512880	102.192	3.21931	6.77375	68.6902	Cream	Spain	Europe
PI_512881	76.194	2.39869	1.42978	12.4799	Yellow	Spain	Europe
PI_518689	10.7193	0.347452	1.3154	6.61581	Yellow	Bolivia	South/Latin America
PI_525166	96.24	3.09429	4.18972	74.777	Orange	Egypt	Africa
PI_525170	89.7611	2.68349	3.90799	139.21	Orange	Egypt	Africa
PI_525172	51.59	1.50303	2.09112	28.0877	Yellow	Egypt	Africa
PI_525175	126.09	4.62661	4.1671	86.6042	Orange	Egypt	Africa
PI_525176	12.4083	0.742829	0.884689	3.43419	Cream	Egypt	Africa
PI_525181	42.3078	1.47586	2.58739	39.0293	Orange	Egypt	Africa
PI_525182	31.3634	3.29862	2.54373	24.1876	Yellow	Egypt	Africa
PI_531315	106.816	3.62599	2.588	29.6008	Orange	Hungary	Europe
PI_531316	4.98	0	1.02141	5.97508	Cream	Hungary	Europe
PI_532385	123.06	3.60982	6.9754	94.0055	Orange	Mexico	South/Latin America
PI_532389	87.7257	2.04298	2.42662	28.1276	Orange	Mexico	South/Latin America
PI_534558	2.97	0.00194934	0.845516	3.50243	Yellow	Syria	Arab States
PI_534559	8.04	0	1.09504	8.48775	Cream	Syria	Arab States
PI_534560	10.58	0.951048	0.971841	4.75233	Yellow	Syria	Arab States
PI_534562	31.1755	2.30278	1.44349	11.0106	Yellow	Syria	Arab States
PI_534565	16.1088	1.99518	1.01154	2.95778	Yellow	Syria	Arab States
PI_534621	21.1303	0.45141	1.76554	14.5587	Yellow	Syria	Arab States
PI_534623	4.18	0	1.3045	13.1748	Cream	Syria	Arab States
PI_534624	11.38	0.607792	1.1118	6.93919	Yellow	Syria	Arab States
PI_534626	12.1571	0.110906	1.03426	3.71337	Orange	Syria	Arab States
PI_534632	8.18	0	1.02914	6.97535	Yellow	Syria	Arab States
PI_534633	19.9469	0	3.24954	38.5675	Yellow	Syria	Arab States
PI_534634	46.1712	3.31781	3.14857	21.3365	Yellow	Syria	Arab States
PI_534635	22.6365	2.54631	1.08418	5.84931	Yellow	Syria	Arab States
PI_534641	4.65	0	0.604849	0.91859	Cream	Syria	Arab States
PI_537508	66.445	5.35217	3.45104	27.3782	Orange	Spain	Europe
PI_537513	56.6132	1.72507	3.15538	38.4294	Orange	Spain	Europe
PI_537555	13.3937	0	0.980764	6.52477	Orange	Spain	Europe
PI_537560	9.83197	0	1.33118	12.7318	Cream	Spain	Europe
PI_537562	25.43	1.69284	2.40438	20.6451	Orange	Spain	Europe
PI_599994	86.9239	6.88523	6.01147	49.6106	Yellow	United States	North America
PI_600771	23.2668	1.79913	2.67238	23.0885	Orange	United States	North America
PI_600995	277.63	22.3928	6.26145	75.2953	Orange	United States	North America
PI_601144	6.30838	0.16351	0.780821	1.36669	Orange	United States	North America
PI_601193	18.3037	2.86108	2.20316	19.462	Yellow	United States	North America
PI_608048	127.034	3.81351	3.2545	45.2248	Yellow	Pakistan	Asia
PI_612867	212.84	9.23084	5.87058	108.839	Yellow	Mexico	South/Latin America
PI_615091	66.048	3.98185	2.99957	57.1949	Yellow	United States	North America
PI_615092	9.55654	0	1.72845	11.2445	Orange	United States	North America
PI_615095	25.2277	1.68515	1.69273	13.8331	Orange	Australia	Australia
PI_615097	3.96	0	1.05103	2.00648	Yellow	United States	North America
PI_615098	9.24299	1.95979	1.01175	5.11467	Orange	United States	North America
PI_615099	31.2572	3.19115	3.00692	46.2774	Orange	United States	North America
PI_615100	24.5008	1.78563	1.10172	4.01417	Yellow	United States	North America
PI_615103	197.81	6.23934	8.67354	325.474	Yellow	Sweden	Europe
PI_615105	33.5797	2.24892	3.63069	63.8191	Yellow	United States	North America
PI_615107	19.4678	0.964484	1.64374	15.3136	Yellow	United States	North America
PI_615108	283.82	9.56367	7.71861	85.9291	Orange	United States	North America
PI_615109	43.6476	1.54918	2.39368	13.6962	Orange	United Kingdom	Europe
PI_615111	9.11	1.00769	1.45639	9.07387	Cream	United States	North America
PI_615112	13.2081	0	1.36833	10.1233	Cream	United States	North America
PI_615113	104.368	4.32992	4.80395	49.9556	Orange	United States	North America
PI_615115	100.942	5.50595	12.7929	131.476	Orange	United States	North America
PI_615116	7.85	0.393969	0.860923	4.00015	Cream	United States	North America
PI_615119	8.88	0.645142	0.962251	4.36015	Yellow	United States	North America
PI_615122	390.78	20.1594	14.8034	154.782	Orange	Mexico	South/Latin America
PI_615127	21.3674	1.23211	1.4013	7.32194	Cream	Mexico	South/Latin America
PI_615131	28.0061	1.01158	1.50567	12.9359	Cream	Mexico	South/Latin America
PI_615133	138.86	2.72883	4.04341	35.3029	Orange	Austria	Europe
PI_615139	108.94	2.60383	2.4063	20.5932	Yellow	Spain	Europe
PI_615140	5.91	0.212069	1.12225	4.38192	Yellow	India	Asia
PI_615141	6.03	0	0.805176	6.20883	Yellow	Kazakhstan	Asia
PI_615143	1.19	0	0.547632	0.111709	White	Kazakhstan	Asia
PI_615144	145.68	7.86865	6.7434	95.7602	Orange	Russian Federation	Europe
PI_615147	1.62895	0.379739	0.271954	0.892455	White	Russian Federation	Europe
PI_615148	2.53176	2.46512	0.869532	0.546318	Yellow	Moldova	Europe
PI_615149	10.97	0.363627	1.02449	10.3904	Cream	India	Asia
PI_615150	18.07	0.649981	2.17889	26.5243	Yellow	India	Asia
PI_615151	13.13	0.201625	1.74784	34.8316	Cream	India	Asia
PI_615152	10.329	0.357125	0.999827	3.89875	White	United States	North America
PI_615153	8.8	0.401499	0.909606	5.26258	Orange	United States	North America
PI_615154	99.24	2.04273	2.05927	30.495	Yellow	Nepal	Asia
PI_615155	31.54	1.58766	2.45433	21.9789	Yellow	Russian Federation	Europe
A panel of 120 accessions with robust phenotyping data was selected for the genome-wide association study (green).
