# Supplementary material for: A Genome-Wide Association Study Reveals QTLs and Candidate Genes Associated with the Carotenoid Content in the Flesh of Cucurbita pepo L. Fruit
Source: Antioxidants (Basel). 2025 Sep 5;14(9):1090. doi: 10.3390/antiox14091090 (PMC12466424; doi:10.3390/antiox14091090)
Supplement: Supplementary file 1 [file antioxidants-14-01090-s001.zip › Table S2.xlsx]

## Sheet: Table S2. Summary of used SNPs
Table S2. Summary of the density of SNPs across 20 chromosomes of C.pepo MU-CU-16 genome v4.1
Chromosome	Number of SNPs	Length of Chromosome (bp)	Density of SNP (bp/SNP)
0	1713	-	-
1	2058	21320769	10359.9
2	1436	14376414	10011.4
3	1437	13772414	9584.14
4	1406	12709140	9039.22
5	1150	10865678	9448.42
6	963	10667745	11077.6
7	965	10147556	10515.6
8	1147	10059303	8770.1
9	1011	9920322	9812.39
10	1069	9835092	9200.27
11	888	9833969	11074.3
12	837	9824194	11737.4
13	995	9354089	9401.09
14	948	8955933	9447.19
15	673	8816444	13100.2
16	715	8691934	12156.6
17	875	8680504	9920.58
18	935	8333454	8912.79
19	1045	8246682	7891.56
20	845	8120804	9610.42
Total	23111	212532440	9196.16
