# Supplementary material for: A Genome-Wide Association Study Reveals QTLs and Candidate Genes Associated with the Carotenoid Content in the Flesh of Cucurbita pepo L. Fruit
Source: Antioxidants (Basel). 2025 Sep 5;14(9):1090. doi: 10.3390/antiox14091090 (PMC12466424; doi:10.3390/antiox14091090)
Supplement: Supplementary file 1 [file antioxidants-14-01090-s001.zip › Table S3.xlsx]

## Sheet: Table S3. Significant SNPs
Table S3. Association statistics of SNPs significantly associated with carotenoid content according to GWAS.
SNP_ID (chromosome_position)	Chr/Marker	Ref/Alt nucleotide	P-value	-Log10 (P-value)	PVE	MAF
SNPs associated with lutein content
S06_10480319	06:10480319	C/T	2.0801e-09	8.68192	0.26315	0.17453
S06_10480328	06:10480328	T/C	2.0801e-09	8.68192	0.26315	0.17453
S03_180136	03:180136	C/T	1.7951e-08	7.74591	0.23932	0.11667
S03_180626	03:180626	G/A	3.5147e-08	7.45411	0.2764	0.13
S03_180668	03:180668	C/T	3.5147e-08	7.45411	0.2764	0.13
S10_8420314	10:8420314	T/C	1.7281e-07	6.76243	0.21349	0.05417
S16_2374976	16:2374976	G/T	6.1005e-07	6.21463	0.19669	0.19583
S16_2374977	16:2374977	A/C	6.1005e-07	6.21463	0.19669	0.19583
S01_20043687	01:20043687	C/T	6.5025e-07	6.18692	0.18176	0.38333
S01_20043688	01:20043688	T/A	6.5025e-07	6.18692	0.18176	0.38333
S01_20048481	01:20048481	A/G	1.0369e-06	5.98426	0.20925	0.10194
S17_5442381	17:5442381	C/A	1.1233e-06	5.9495	0.18176	0.17917
S02_7815659	02:7815659	C/T	1.9233e-06	5.71595	0.18112	0.12083
SNPs associated with zeaxanthin content
S20_1810170	20:1810170	C/T	8.9818e-11	10.0466	0.31641	0.05172
S03_180136	03:180136	C/T	4.5261e-10	9.34428	0.29422	0.11667
S01_4160347	01:4160347		4.645e-09	8.33301	0.24423	0.09
S03_9553659	03:9553659	T/C	5.379e-09	8.2693	0.25046	0.08547
S03_180626	03:180626	G/A	5.4873e-09	8.26064	0.31413	0.13
S03_180668	03:180668	C/T	5.4873e-09	8.26064	0.31413	0.13
S03_9492334	03:9492334	G/A	6.7351e-09	8.17166	0.24031	0.09583
S19_8037200	19:8037200	A/C	8.5933e-09	8.06584	0.24006	0.10924
S20_6678485	20:6678485	C/T	8.9434e-09	8.0485	0.26507	0.07767
S03_9557499	03:9557499	C/T	1.0338e-08	7.98556	0.25964	0.07353
S03_9512423	03:9512423	T/C	1.1855e-08	7.9261	0.24488	0.10088
S03_9553612	03:9553612	C/T	1.4893e-08	7.82702	0.26213	0.09259
S03_9490700	03:9490700	C/T	1.9157e-08	7.71767	0.24482	0.1
S03_9417122	03:9417122	C/T	2.0285e-08	7.69282	0.24367	0.09091
S15_6933022	15:6933022	G/A	3.0271e-08	7.51897	0.26865	0.09694
S01_20931999	01:20931999	T/G	8.9167e-08	7.0498	0.22852	0.0625
S05_10446691	05:10446691	C/A	1.2657e-07	6.89767	0.23313	0.0913
S10_661029	10:661029	A/G	2.6561e-07	6.57576	0.25012	0.085
S03_185870	03:185870	C/T	8.7066e-07	6.06015	0.20348	0.14583
S03_185886	03:185886	T/C	8.7066e-07	6.06015	0.20348	0.14583
S11_5161787	11:5161787	G/A	1.6349e-06	5.78651	0.21766	0.09
S17_4124787	17:4124787	C/A	2.1521e-06	5.66714	0.1925	0.11161
S17_4124812	17:4124812	C/G	2.1521e-06	5.66714	0.1925	0.11161
S17_4124818	17:4124818	C/T	2.1521e-06	5.66714	0.1925	0.11161
SNPs associated with α-carotene content
S13_101541	13:101541	G/A	2.4769e-11	10.6061	0.37037	0.05508
S13_98826	13:98826	T/C	2.4769e-11	10.6061	0.37037	0.0618
S03_180626	03:180626	G/A	9.8123e-10	9.00823	0.33799	0.13
S03_180668	03:180668	C/T	9.8123e-10	9.00823	0.33799	0.13
S17_5442381	17:5442381	C/A	1.6178e-09	8.79108	0.29542	0.17917
S04_12121795	04:12121795	G/A	8.7708e-08	7.05696	0.29874	0.09
S03_180136	03:180136	C/T	8.9636e-08	7.04752	0.23101	0.11667
S07_5748191	07:5748191	C/G	7.6557e-07	6.11602	0.22859	0.06
S01_20043687	01:20043687	C/T	1.1581e-06	5.93625	0.19919	0.38333
S01_20043688	01:20043688	T/A	1.1581e-06	5.93625	0.19919	0.38333
S03_185870	03:185870	C/T	1.3213e-06	5.879	0.19751	0.14583
S03_185886	03:185886	T/C	1.3213e-06	5.879	0.19751	0.14583
S17_2415666	17:2415666	C/T	1.6826e-06	5.77402	0.19442	0.11
S17_2415686	17:2415686	C/T	1.6826e-06	5.77402	0.19442	0.11
SNPs associated with β-carotene content
S13_98826	13:98826	T/C	4.5868e-09	8.33849	0.35957	0.0618
S13_101541	13:101541	G/A	8.9101e-09	8.05012	0.35704	0.05508
S03_11905666	03:11905666	A/G	2.6932e-07	6.56973	0.28197	0.07955
S01_1883971	01:1883971	C/T	5.9626e-07	6.22456	0.2822	0.08427
S20_7766699	20:7766699	A/G	1.2559e-06	5.90104	0.25683	0.17416
S20_7005607	20:7005607	G/T	1.34e-06	5.8729	0.26026	0.26404
S06_5689417	06:5689417	A/G	2.1705e-06	5.66344	0.25575	0.39326
Only SNPS that are significantly associated with each carotenoid content are shown. PVE, phenotypic variance explained. MAF, minor allele frequency.
