# Supplementary material for: A Genome-Wide Association Study Reveals QTLs and Candidate Genes Associated with the Carotenoid Content in the Flesh of Cucurbita pepo L. Fruit
Source: Antioxidants (Basel). 2025 Sep 5;14(9):1090. doi: 10.3390/antiox14091090 (PMC12466424; doi:10.3390/antiox14091090)
Supplement: Supplementary file 1 [file antioxidants-14-01090-s001.zip › Table S4.xlsx]

## Sheet: Table S4. Genes
Table S4. Candidate genes linked to SNPs associated with carotenoid content
QTL	SNP_ID	First	End	ID Cucurbit	Gene annotation Cucurbit	ID NCBI	Gene annotation NCBI
qtl1	S01_20043687	19968614	19975320	Cp4.1LG01g22910	NAP1-related protein 2-like	111795077	NAP1-related protein 2-like
	S01_20043688	19975872	19980890	Cp4.1LG01g22880	protease Do-like 8, chloroplastic	111795292	protease Do-like 8, chloroplastic
	S01_20048481	19981616	19984193	Cp4.1LG01g22900	Protein of unknown function (DUF1666)	111804322	uncharacterized LOC111804322
		19986004	19987285	Cp4.1LG01g22990	transcription factor MYB30-like	111795300	transcription factor MYB30-like
		19990686	19990976	Cp4.1LG01g22950	mini zinc finger protein 2-like	111795310	mini zinc finger protein 2-like
		19993956	19994843	Cp4.1LG01g22920	zinc-finger homeodomain protein 10-like	111795316	zinc-finger homeodomain protein 10-like
		19997270	20001966	Cp4.1LG01g22680	Defective in cullin neddylation protein	111795323	uncharacterized LOC111795323
		20002836	20005406	Cp4.1LG01g22720	Pentatricopeptide repeat-containing protein	111781653	pentatricopeptide repeat-containing protein At5g50390, chloroplastic
		20007562	20008239	Cp4.1LG01g22650	Ribosomal protein L34e superfamily protein	111782325	uncharacterized protein At5g19025-like
		20009913	20010613	Cp4.1LG01g22760	Unknown protein	111790540	uncharacterized LOC111790540
		20014574	20020244	Cp4.1LG01g22810	KH domain-containing protein	111803996	KH domain-containing protein HEN4-like
		20021431	20022270	Cp4.1LG01g22800	CASP-like protein	111804032	casparian strip membrane protein 3
		20022449	20024370	Cp4.1LG01g22740	Pentatricopeptide repeat-containing protein	111804004	pentatricopeptide repeat-containing protein At5g15300
		20029759	20031098	Cp4.1LG01g22770	NAC domain-containing protein 92-like	111804020	NAC domain-containing protein 92-like
		20035814	20037097	Cp4.1LG01g22840	Unknown protein	-	-
		20039208	20039636	Cp4.1LG01g22850	transcription factor MYB106-like	111804012	transcription factor MYB106-like
		20041461	20045789	Cp4.1LG01g22790	SPX domain-containing protein	111804042	uncharacterized LOC111804042
		20041753	20044076	Cp4.1LG01g22690	Unknown protein	111804026	SPX domain-containing protein 4-like
		20046083	20050386	Cp4.1LG01g22730	phosphate transporter PHO1 homolog 9-like	111803988	phosphate transporter PHO1 homolog 3-like
		20053602	20056905	Cp4.1LG01g22830	transmembrane emp24 domain-containing protein p24delta9-like	111810169	transmembrane emp24 domain-containing protein p24delta9-like
		20057088	20058672	Cp4.1LG01g22820	Protein of unknown function (DUF1997)	111780797	uncharacterized LOC111780797
		20058058	20061417	Cp4.1LG01g22700	Vesicle transport v-SNARE family protein	111780824	vesicle transport v-SNARE 13-like
		20063751	20068221	Cp4.1LG01g22710	Transmembrane protein 230	111785719	transmembrane protein 230-like
		20064090	20065334	Cp4.1LG01g22750	AP2/ERF domain-containing transcription factor	111785886	uncharacterized LOC111785886
		20071962	20084445	Cp4.1LG01g22780	DUF1336 domain-containing protein	111778484	uncharacterized LOC111778484
		20078333	20088160	Cp4.1LG01g22670	Protein kinase superfamily protein	111780004	protein IMPAIRED IN BABA-INDUCED STERILITY 1-like
		20091496	20095188	Cp4.1LG01g22660	DUF3598 domain-containing protein	111811298	uncharacterized LOC111811298
		20096123	20098973	Cp4.1LG01g22510	Chorismate mutase	111782055	chorismate mutase 1, chloroplastic
		20099717	20101193	Cp4.1LG01g22620	UPF0301 protein	111809579	UPF0301 protein Cpha266_0885
		20101863	20105679	Cp4.1LG01g22520	Cyclic nucleotide gated channel	111801515	cyclic nucleotide-gated ion channel 2
		20111171	20114743	Cp4.1LG01g22570	T4P13.26 protein isoform 1	111801534	uncharacterized LOC111801534
		20116633	20119724	Cp4.1LG01g22640	CaM_binding domain-containing protein	111801497	uncharacterized LOC111801497
qtl3	S03_180626	109631	111118	Cp4.1LG03g03520	Pentatricopeptide repeat-containing protein	111790765	pentatricopeptide repeat-containing protein At2g38420, mitochondrial-like
	S03_180668	118016	134641	Cp4.1LG03g03480	D-alanine--D-alanine ligase	111791436	uncharacterized LOC111791436
	S03_180136	129209	129814	Cp4.1LG03g03260	TPRXL protein	-	-
	S03_185870	139872	141480	Cp4.1LG03g03550	short-chain dehydrogenase reductase 2a-like	111791437	short-chain dehydrogenase reductase 2a-like
	S03_185886	144405	145931	Cp4.1LG03g03250	Methyltransferase FkbM	111791438	uncharacterized LOC111791438
		148105	155971	Cp4.1LG03g03290	WRKY protein	111790727	F-box/LRR-repeat protein 3
		158280	161021	Cp4.1LG03g03240	Sel1-like protein	111789719	uncharacterized LOC111789719
		162158	170311	Cp4.1LG03g03430	DCD domain-containing protein	111790612	influenza virus NS1A-binding protein homolog
		167775	174768	Cp4.1LG03g03230	protein SIEL	111790611	protein SIEL
		175811	176485	Cp4.1LG03g03470	PRA1 family protein	111790998	PRA1 family protein B4-like
		178075	181600	Cp4.1LG03g03410	probably inactive leucine-rich repeat receptor-like protein kinase IMK2	111791873	probably inactive leucine-rich repeat receptor-like protein kinase IMK2
		184496	190965	Cp4.1LG03g03460	protein BREAST CANCER SUSCEPTIBILITY 2 homolog B	111789840	protein BREAST CANCER SUSCEPTIBILITY 2 homolog B
		191833	192465	Cp4.1LG03g03050	abscisic acid receptor PYL4-like	111789949	abscisic acid receptor PYL4-like
		193942	197382	Cp4.1LG03g03080	protein TIC 56, chloroplastic	111790960	protein TIC 56, chloroplastic, transcript variant X2
		198241	200235	Cp4.1LG03g03180	lectin-domain containing receptor kinase VI.4-like	111790130	lectin-domain containing receptor kinase VI.4-like
		202500	205610	Cp4.1LG03g03140	Ammonium transporter	111791901	ammonium transporter 2-like
		203983	217214	Cp4.1LG03g03100	receptor-like protein 12	111791898	receptor like protein 42-like
		219193	222205	Cp4.1LG03g03070	J domain-containing protein	111791766	dnaJ protein ERDJ3A
		223065	226315	Cp4.1LG03g03130	mitochondrial succinate-fumarate transporter 1-like	111790805	mitochondrial succinate-fumarate transporter 1-like
		228270	232354	Cp4.1LG03g03170	ERBB-3 BINDING PROTEIN 1-like	111790804	ERBB-3 BINDING PROTEIN 1-like
		232532	235491	Cp4.1LG03g03120	Phycobilisome rod-core linker polypeptide CpcG2 like	111790863	uncharacterized LOC111790863
		236162	240872	Cp4.1LG03g03090	acyl-coenzyme A oxidase 4, peroxisomal	111790869	acyl-coenzyme A oxidase 4, peroxisomal
		242114	251665	Cp4.1LG03g03160	V-SNARE coiled-coil homology domain-containing protein	111790864	uncharacterized LOC111790864
		252872	256771	Cp4.1LG03g03060	selT-like protein	111790868	selT-like protein
qtl13	S13_98826	34533	46947	Cp4.1LG13g00030	Inositol-1,3,4-trisphosphate 5/6-kinase	111808861	inositol 1,3,4-trisphosphate 5/6-kinase 4
	S13_101541	47571	51772	Cp4.1LG13g00070	Hornerin-like	111808470	uncharacterized LOC111808470
		52617	56252	Cp4.1LG13g00040	Heat shock protein 70	111808387	stromal 70 kDa heat shock-related protein, chloroplastic
		56494	58314	Cp4.1LG13g00050	GPI-anchored adhesin-like protein	111808388	uncharacterized LOC111808388
		59536	64826	Cp4.1LG13g00060	thioredoxin-like fold domain-containing protein MRL7L, chloroplastic	111809171	thioredoxin-like fold domain-containing protein MRL7L, chloroplastic
		59727	60053	Cp4.1LG13g00020	Unknown protein	111809172	uncharacterized LOC111809172
		66314	73941	Cp4.1LG13g00080	Poly(ADP-ribose) glycohydrolase	111808906	poly(ADP-ribose) glycohydrolase 1-like
		73946	74404	Cp4.1LG13g00090	Unknown protein	-	-
		75585	78534	Cp4.1LG13g00010	RAP domain-containing protein	111808912	RAP domain-containing protein, chloroplastic
		84983	94640	Cp4.1LG13g00110	Guanosine nucleotide diphosphate dissociation inhibitor	111809272	guanosine nucleotide diphosphate dissociation inhibitor 2
		91899	93667	Cp4.1LG13g00190	Cysteine protease	111809273	cysteine protease ATG4-like
		95491	100980	Cp4.1LG13g00180	Cysteine protease	111809270	cysteine protease ATG4-like
		101159	103779	Cp4.1LG13g00100	Unknown protein	111809271	pentatricopeptide repeat-containing (PPR) protein At5g47360
		103954	106550	Cp4.1LG13g00130	Late embryogenesis abundant protein	111809002	uncharacterized LOC111809002
		107119	122095	Cp4.1LG13g00120	SNARE-interacting protein KEULE-like isoform X1	111808622	SNARE-interacting protein KEULE-like
		122702	128017	Cp4.1LG13g00150	Methylenetetrahydrofolate reductase	111808828	methylenetetrahydrofolate reductase 2-like
		129147	137741	Cp4.1LG13g00140	histone-lysine N-methyltransferase ASHH3	111808938	histone-lysine N-methyltransferase ASHH3
		148137	160810	Cp4.1LG13g00160	nuclear pore complex protein NUP160	111808406	nuclear pore complex protein NUP160
		163118	176312	Cp4.1LG13g00170	nuclear pore complex protein NUP160	111808406	nuclear pore complex protein NUP160
Each qtl was generated 69,7 Kb upstream and 69,7 Kb downstream of the most significant SNPs in each genomic region. Candidate genes at each locus are highlighted in bold.
